# Supplementary material for: Genome-Wide Identification and Molecular Evolutionary History of the Whirly Family Genes in Brassica napus
Source: Plants (Basel). 2024 Aug 13;13(16):2243. doi: 10.3390/plants13162243 (PMC11359715; doi:10.3390/plants13162243)
Supplement: Supplementary file 1 [file plants-13-02243-s001.zip › Supplementary Table S1.xlsx]

## Sheet: Sheet1
Supplementary Table S1 The Ka, Ks, and Ka/Ks values of duplicated Whirly gene pairs.
Duplicated gene pairs	Ka	Ks	Ka/Ks	Duplication type	Purify selection	Time (Mya)
BrWHY1a-BrWHY3a	0.161	0.855	0.188	Segmental	Yes	28.5
BoWHY2a-BoWHY3a	0.134	0.742	0.181	Segmental	Yes	24.73
BnAWHY1b-BnAWHY3b	0.105	0.557	0.189	Segmental	Yes	18.57
BnAWHY3b-BnCWHY2b	0.131	0.618	0.212	Segmental	Yes	20.6
BnAWHY3b-BnCWHY3b	0.071	0.1	0.71	Segmental	Yes	3.33
BnAWHY1b-BnCWHY2b	0.026	0.205	0.127	Segmental	Yes	6.83
BnAWHY1b-BnCWHY3b	0.096	0.585	0.164	Segmental	Yes	19.5
BnAWHY2b-BnCWHY1b	0.034	0.123	0.276	Segmental	Yes	4.1
BnCWHY2b-BnCWHY3b	0.131	0.73	0.179	Segmental	Yes	24.33
