# Supplementary material for: Genome-Wide Identification and Molecular Evolutionary History of the Whirly Family Genes in Brassica napus
Source: Plants (Basel). 2024 Aug 13;13(16):2243. doi: 10.3390/plants13162243 (PMC11359715; doi:10.3390/plants13162243)
Supplement: Supplementary file 1 [file plants-13-02243-s001.zip › Supplementary Table S2.xlsx]

## Sheet: Sheet1
Supplementary Table S2 Specific primers of Whirly genes for qRT-PCR
Gene name	Primer	Sequence(5’-3’)
q-actin73	Forward primer	TGTGCTTGACTCTGGTGATGGT
	Reverse primer	GACGGAGGATAGCGTGAGGAAG
BnaA06G0401800ZS	Forward primer	CTTCATATTGCCGCACCTTATAG
	Reverse primer	CCATTCGTAGTCTCCTCCATAC
BnaA07G0324700ZS	Forward primer	GTTCCTGTCTCCAAAGCTGAA
	Reverse primer	CCAATGTCACCTCCAGTTATCC
BnaA08G0272100ZS	Forward primer	ACTGTTCTGACCTCTGCTTTC
	Reverse primer	GTTCGTACGGTTTGACTCTTCT
BnaC06G0379900ZS	Forward primer	CCGTATTGTGGTTCCTGTCTC
	Reverse primer	CCAACGTCACCTCCTGTTATC
BnaC07G0279600ZS	Forward primer	CCCGAGTTTGTGGCTTTAGA
	Reverse primer	ACCTGTTTCCTGCTCCAATC
BnaC08G0228600ZS	Forward primer	ATCGCTTTCTCTCTTCGTCTTC
	Reverse primer	GAGACTTCACCGAGAGGTTTAC
