# Supplementary material for: Genome-Wide Identification and Molecular Evolutionary History of the Whirly Family Genes in Brassica napus
Source: Plants (Basel). 2024 Aug 13;13(16):2243. doi: 10.3390/plants13162243 (PMC11359715; doi:10.3390/plants13162243)
Supplement: Supplementary file 1 [file plants-13-02243-s001.zip › Supplementary Table S3.xlsx]

## Sheet: QRT-PCR raw data
NaCl
	ck(0 h)	ck(0 h)	ck(0 h)	3 h	3 h	3 h	6 h	6 h	6 h	9 h	9 h	9 h	12 h	12 h	12 h	24 h	24 h	24 h
BnAWHY1b	1.00017	0.975434	1.36138	1.27484	0.623594	0.875508	1.28433	0.851701	0.829534	0.633493	1.126	0.7907	0.511111	0.725222	0.581092	0.370823	0.340423	0.407024
BnAWHY2b	1.0028	1.06022	1.14311	0.698305	0.255811	0.337264	0.537653	0.345049	0.595065	0.659573	0.922808	0.457003	0.642478	1.64689	0.756157	0.318377	0.253252	0.409087
BnAWHY3b	1.00014	0.872285	0.917596	1.22755	0.450755	0.722365	1.31992	1.09591	1.04584	0.486981	0.819076	0.783735	0.618239	0.849566	0.777239	0.284709	0.254544	0.323201
BnCWHY1b	1.00076	1.03753	1.14839	0.807849	0.486621	0.795353	0.903181	0.652473	1.19015	0.90996	1.3503	0.673286	1.28718	2.50886	1.35836	0.53271	0.519517	0.620795
BnCWHY2b	1.03633	1.03579	1.62134	0.854541	0.579721	0.836887	0.994953	0.743033	0.843818	0.375636	0.709357	0.685692	0.457393	0.62375	0.568408	0.231186	0.207311	0.235626
BnCWHY3b	1.00603	0.976902	1.036	1.47819	0.411043	0.757306	0.99815	0.881518	0.971159	0.405383	0.778001	0.667531	0.507437	0.582123	0.6454	0.241235	0.207288	0.225622
Drought
	3 h	3 h	3 h	6 h	6 h	6 h	9 h	9 h	9 h	12 h	12 h	12 h	24 h	24 h	24 h
BnAWHY1b	0.647021	0.961339	0.89617	1.48979	1.42809	2.32423	1.78929	2.24078	4.49159	1.41411	1.49888	0.968343	0.254827	0.618746	0.737627
BnAWHY2b	0.406607	0.507327	0.470295	0.679817	0.54639	0.530896	1.04919	1.14967	2.30422	0.509231	0.705611	0.585846	0.266104	0.710741	0.647058
BnAWHY3b	0.444984	0.466612	0.407219	1.18772	1.11934	1.02947	1.04113	1.13143	2.40613	0.608126	0.74642	0.47659	0.252718	0.477089	0.633193
BnCWHY1b	0.492662	0.673329	0.732942	1.20496	0.89669	0.981941	1.06318	0.970979	2.38626	0.955607	1.33177	1.1532	0.403696	0.819703	0.738499
BnCWHY2b	0.738363	0.788727	0.789111	1.12649	1.06679	1.44984	1.33737	1.49688	2.8524	0.845041	0.926952	0.598692	0.20375	0.546975	0.529322
BnCWHY3b	0.601737	0.628342	0.611132	1.63573	1.29075	1.50935	0.940239	1.26801	2.88932	0.928462	0.986387	0.657299	0.294182	0.449685	0.721771
Me JA
	3 h	3 h	3 h	6 h	6 h	6 h	9 h	9 h	9 h	12 h	12 h	12 h	24 h	24 h	24 h
BnAWHY1b	1.43624	0.991719	1.08099	1.4429	0.587032	0.573258	0.588203	0.645736	0.240184	0.325037	0.48119	0.359202	0.391249	0.404014	0.667128
BnAWHY2b	0.74604	0.569473	0.827491	1.06074	1.07707	0.617277	0.415075	1.11417	0.323649	0.432443	0.726683	0.520038	0.483121	0.414231	0.74408
BnAWHY3b	1.02972	1.11289	1.58268	1.92586	1.04962	0.64989	0.579464	1.0052	0.502478	0.241263	0.347116	0.316017	0.31367	0.298953	0.537748
BnCWHY1b	1.02093	0.876302	1.38993	1.80606	1.66158	0.8681	0.679066	1.18646	0.452387	0.557318	1.05408	0.716987	0.686894	0.770094	1.2123
BnCWHY2b	0.799013	1.14352	0.980077	1.40011	0.611144	0.507536	0.495271	0.640522	0.233587	0.288298	0.393524	0.316509	0.295931	0.300692	0.481272
BnCWHY3b	0.765996	1.10691	1.78241	1.89554	0.994633	0.742487	0.512644	0.677333	0.314441	0.330321	0.361769	0.324002	0.259407	0.302633	0.449829
